# Supplementary material for: Poly(N-vinylcaprolactam)–Gold Nanorods–5 Fluorouracil Hydrogels: In the Quest of a Material for Topical Therapies against Melanoma Skin Cancer
Source: Pharmaceutics. 2023 Mar 29;15(4):1097. doi: 10.3390/pharmaceutics15041097 (PMC10145490; doi:10.3390/pharmaceutics15041097)
Supplement: Supplementary file 1 [file pharmaceutics-15-01097-s001.zip]

Archive with 1 entries (1 files):
- pharmaceutics-2240448-supplementary.pdf
